# Supplementary material for: Bioleaching Mercury from Coal with Aspergillus flavus M-3
Source: Microorganisms. 2023 Nov 3;11(11):2702. doi: 10.3390/microorganisms11112702 (PMC10672889; doi:10.3390/microorganisms11112702)
Supplement: Supplementary file 1 [file microorganisms-11-02702-s001.zip]

Archive with 1 entries (1 files):
- microorganisms-2678793-supplementary.pdf
